# Supplementary material for: A neurogenic signature involving monoamine Oxidase-A controls human thermogenic adipose tissue development
Source: eLife. 2022 Sep 15;11:e78945. doi: 10.7554/eLife.78945 (PMC9519151; doi:10.7554/eLife.78945)
Supplement: Figure 6—source data 1. [file elife-78945-fig6-data1.zip]

Archive with 8 entries (7 files):
- Figure_6_SOURCE_DATA/
- __MACOSX/._Figure_6_SOURCE_DATA
- Figure_6_SOURCE_DATA/.DS_Store
- __MACOSX/Figure_6_SOURCE_DATA/._.DS_Store
- Figure_6_SOURCE_DATA/MAOA_Hu63_60secExp_solivanj 2021-09-28_13h52m39s.tif
- __MACOSX/Figure_6_SOURCE_DATA/._MAOA_Hu63_60secExp_solivanj 2021-09-28_13h52m39s.tif
- Figure_6_SOURCE_DATA/FIGURE_6_SOURCE_DATA_MAOA.png
- __MACOSX/Figure_6_SOURCE_DATA/._FIGURE_6_SOURCE_DATA_MAOA.png
